# Supplementary material for: The landscape of transcription initiation across latent and lytic KSHV genomes
Source: PLoS Pathog. 2019 Jun 12;15(6):e1007852. doi: 10.1371/journal.ppat.1007852 (PMC6590836; doi:10.1371/journal.ppat.1007852)
Supplement: S1 Table — (XLSX) [file ppat.1007852.s008.xlsx]

## Sheet: iSLK_TSCs_TPM_anno
start	end	width	strand	Latency	h12	h24	h48	h72	h96	gene
16	189	174	+	0.179569	0.198471	2.66503	5.84697	4.29151	4.04049	K1
1081	1125	45	+	0	0.0147312	0.965067	1.00994	6.00862	9.23489	ORF4
3075	3156	82	+	0	0	1.48062	4.73501	4.27938	11.2463	ORF6
5268	5290	23	+	0	0.0124815	0.117028	0.0194406	0.277703	0.919806	NA
5730	5783	54	+	0	0	0.0944656	0.477351	0.517454	0.441554	NA
6459	6484	26	+	0	0	0.498939	0.979918	1.81764	0.429422	ORF7
8639	8665	27	+	0	0	1.10268	8.8945	6.18452	13.2709	ORF8
14438	14444	7	+	0	0.0124815	0.143723	0.513344	0.277682	0.664128	ORF10
15511	15671	161	+	0.0210893	76.8741	103.903	47.5661	34.5263	2.13797	ORF11
16527	16586	60	+	0.0120953	1.4832	1.9694	0.363595	0.492137	0.551043	NA
16600	16608	9	+	0	0.232433	0.297777	0.0415754	0.0378559	0.0226171	NA
17392	17395	4	+	0	0.0124815	0.0246286	0.0194406	0.340833	0.735576	NA
18385	18443	59	+	0.0573751	4.04649	4.89741	4.68169	3.26872	2.07267	AS_ORF2
23547	23564	18	+	0.196316	1.52841	4.30004	3.81861	2.32218	1.82748	NA
24177	24183	7	+	0.152587	0.161026	1.02259	2.19235	1.64094	2.60903	1.4kb
26276	26282	7	+	0	0	0	0.0777623	0.202003	0.874571	NA
27881	27896	16	+	0	0.024963	0.0923992	0.255228	0.113611	0.177341	NA
28283	28309	27	+	0.224849	1.21884	2.30015	3.63306	2.73864	3.18165	K7
28523	28524	2	+	0	0	0	1.07943	1.71673	3.36648	K7
28599	28600	2	+	0	0.0646571	0.262817	0.419029	0.239848	0.0747405	NA
28613	28624	12	+	0.409069	146.946	668.222	2629.58	2011.91	849.851	PAN
28627	28628	2	+	0	0.138313	0.620099	1.67323	1.19921	0.393026	PAN
28640	28641	2	+	0	0.123582	1.13342	5.23642	3.88759	2.58013	PAN
28777	28778	2	+	0	0.0669068	0.0800849	1.19896	0.946678	0.147834	PAN
28796	28804	9	+	0	0.558985	2.54429	13.8899	9.61844	1.16664	PAN
28828	28844	17	+	0	0.814347	4.074	26.6098	10.6033	2.015	PAN
28873	28874	2	+	0	0.217701	0.780269	3.11106	2.27223	0.313043	PAN
28915	28916	2	+	0	0.307322	0.79465	1.40145	0.858427	0.798184	PAN
28954	28955	2	+	0	0.417189	1.51955	2.56461	1.60308	2.87744	PAN
28973	28975	3	+	0	0.395709	1.76385	3.08931	1.8809	2.07267	PAN
28996	28999	4	+	0	1.37885	5.15204	7.62453	5.08718	6.78613	PAN
29007	29008	2	+	0	0.257396	1.47442	3.71352	4.03966	4.1401	PAN
29022	29051	30	+	0.0347352	6.74961	29.7282	25.5839	25.725	27.1713	PAN
29079	29112	34	+	0	5.03478	18.8679	18.7106	16.8502	22.3909	PAN
29134	29136	3	+	0	0.58743	3.22613	2.96419	2.25936	3.76969	PAN
29145	29147	3	+	0	1.12044	4.01044	5.6595	2.76454	4.32762	PAN
29155	29156	2	+	0	0.305072	0.694069	0.965866	0.795309	1.11123	PAN
29175	29176	2	+	0	0.361747	1.42301	2.12036	1.48938	2.05829	PAN
29233	29242	10	+	0	0.477347	1.68377	2.66123	2.09546	3.26657	PAN
29295	29298	4	+	0	0.146295	0.613984	0.627293	0.567989	0.605116	PAN
29348	29350	3	+	0	0.161026	1.14797	0.543949	0.9088	1.39416	PAN
29359	29360	2	+	0	0.098619	0.603736	0.604965	0.353448	0.396319	PAN
29366	29368	3	+	0	0.081638	0.377862	0.355125	0.378645	0.613652	PAN
29377	29380	4	+	0	0.190489	0.663241	0.338572	0.643809	0.984061	PAN
29415	29422	8	+	0	0.106601	0.696136	0.266392	0.694183	0.521537	PAN
29476	29477	2	+	0	0.0544254	0.172484	0.0916207	0.239826	0.246839	PAN
29923	29933	11	+	0	0.571682	2.51544	3.17438	2.47391	3.05119	ORF16
30096	30117	22	+	0	0.356015	1.12317	0.380148	0.757345	0.885057	NA
30135	30137	3	+	0	0.265378	0.626214	0.127614	0.126226	0.154724	NA
30174	30194	21	+	0	0.549986	2.13353	0.560501	0.732114	1.16829	NA
31667	31675	9	+	0	0	0.0657042	0.155331	0.252419	0.109489	NA
32094	32098	5	+	0	0	0.172484	0.463492	0.239783	0.544154	ORF18
35087	35124	38	+	0	0	0.069837	0.391312	0.517443	0.815256	ORF21
42378	42386	9	+	0	0	0.743326	1.20743	0.214618	0.858844	ORF25
46725	46729	5	+	0	0	0	0.0804565	0.0757334	0.0973576	ORF26
47615	47624	10	+	0	0	0.197197	2.34826	2.08282	0.700827	ORF27
48742	48762	21	+	0	0.0521756	5.42355	23.7261	15.9557	19.3417	ORF28
52448	52452	5	+	0	0	0.164303	0.560501	0.126215	0.252081	ORF33
52551	52560	10	+	0	0.0124815	0.0800849	0.799177	0.681698	1.1614	ORF33
54381	54386	6	+	0	0	0.47431	2.73341	1.62843	1.64819	ORF34
55373	55388	16	+	0	0.0124815	0.667458	1.68747	1.52726	2.77484	ORF35
56905	57013	109	+	0.0105447	0.0521756	1.37582	2.4368	1.27475	3.71172	ORF37
58073	58242	170	+	0	0.0793883	0.170418	2.41447	11.6507	21.9781	ORF38
63193	63196	4	+	0	0.0124815	0.788619	2.98075	1.64085	1.39251	NA
68798	68950	153	+	0	1.22827	1.77195	2.6364	0.921329	1.42921	NA
69969	70071	103	+	0	0.173508	0.570926	0.430193	0.492234	0.530375	NA
71373	71378	6	+	0	0.0499259	0.230007	0.702168	0.643712	1.12111	ORF50
72502	72574	73	+	0	0.102102	0.293645	0.499486	0.416566	0.126864	NA
73385	73453	69	+	0.0120953	0.0646571	0.295711	0.352431	0.138819	0.0973576	NA
74630	74679	50	+	0	0.672551	1.27128	5.81944	2.44829	3.04369	K8
75040	75089	50	+	0	0.129314	0.98143	1.03266	0.201894	0.895239	K8
75308	75314	7	+	0	0.0521756	0.35315	0.26081	0.21452	0.0173745	K8
75356	75366	11	+	0	0.18374	1.10259	0.371871	0.555212	0.165209	K8
75490	75515	26	+	0	0.232433	0.772088	0.463492	1.57753	1.29351	NA
75592	75593	2	+	0	0.0124815	0.0636378	0.0415754	0.113589	0.0226171	NA
75711	75729	19	+	0.0226399	0	0.560594	103.534	130.429	305.257	K8.1
81857	81920	64	+	0.0120953	0.769136	7.58559	9.26657	9.42766	6.1464	ORF57
115534	115722	189	+	0.031634	0.210952	1.73327	3.31374	2.09507	1.30204	NA
116031	116035	5	+	0	0	0.262817	0.799177	0.504925	0.356328	ORF69
117020	117081	62	+	0.0558245	0.592146	0.780269	0.430193	0.542608	0.113085	NA
120589	120763	175	+	0	0.27336	0.523652	1.04613	0.971832	1.07618	ALT
2757	2885	129	-	0	0.024963	0.190998	0.172077	0.126215	0.481545	NA
11637	11773	137	-	0	0.424154	0.429102	0.535672	0.252398	0.0173745	NA
15288	15303	16	-	0	0.27336	0.264967	0.230399	0.05046	0	NA
15421	15485	65	-	0	0.29484	0.297777	0.31355	0.365976	0.109489	NA
16393	16492	100	-	0.151036	2.05017	2.57313	2.56153	0.95912	0.554639	NA
17447	17451	5	-	0	0.0793883	0.4415	0.147055	0.05046	0.0226171	NA
17486	17489	4	-	0.0226399	0.517041	1.09656	0.221929	0.378613	0.333711	NA
17535	17540	6	-	0	0.29484	0.675556	0.163801	0.214563	0.18423	NA
17594	17595	2	-	0	0.138313	0.211493	0.0527396	0.100963	0.0973576	NA
17697	17700	4	-	0.031634	0.424154	1.24011	0.369177	0.189247	0.0799831	NA
17730	17732	3	-	0.0226399	0.687282	3.03703	1.66515	0.959076	0.693635	NA
17740	17742	3	-	0.0347352	1.47217	3.81515	1.52348	1.12296	0.869329	NA
17750	17751	2	-	0.0120953	0.700997	2.06774	0.557807	0.328055	0.114732	NA
17774	17775	2	-	0.0226399	0.562467	1.65509	0.8242	0.403843	0.38943	NA
17811	17814	4	-	0.191664	29.0628	81.4846	37.5013	34.8798	32.6167	NA
17844	17847	4	-	0.224849	72.4531	163.951	81.533	75.0441	68.6291	NA
17871	17882	12	-	24.4043	1115.24	1868.04	891.23	699.686	684.7	K2
17895	17899	5	-	3.19843	16.5496	18.4407	7.17162	4.22811	2.28836	K2
17919	17920	2	-	0.587088	22.7292	41.8861	7.06267	4.97232	16.1534	K2
17952	17977	26	-	1.47439	618.932	858.212	303.258	398.988	449.569	K2
18008	18009	2	-	0.0648186	22.5284	52.001	2.48934	1.65328	20.7971	K2
18038	18039	2	-	0.510174	31.6018	56.7921	20.3319	13.984	26.8352	K2
18047	18051	5	-	1.97557	110.909	109.479	55.8048	67.0516	55.6443	K2
18080	18092	13	-	11.9694	205.665	177.946	98.6326	159.657	107.648	K2
18103	18105	3	-	0.73068	61.9499	75.3518	32.7703	41.0374	32.6948	K2
18126	18127	2	-	0.0226399	4.4414	7.31822	0.716026	0.694107	2.68108	K2
18145	18146	2	-	0.0846669	2.65581	3.07397	1.60144	2.5491	1.12306	K2
18188	18189	2	-	0.0120953	0.781402	1.13953	0.111061	0.113578	0.206847	K2
18203	18204	2	-	0	0.438886	0.958952	0.53856	0.16406	0.304205	NA
18213	18214	2	-	0	0.832345	1.27094	0.0972029	0.0883484	0.222575	NA
18231	18233	3	-	0.13584	5.57968	6.43539	3.55511	4.42921	2.24971	NA
18244	18246	3	-	0.0648186	1.54539	2.63057	1.29886	1.17353	1.04307	NA
18261	18289	29	-	2.2795	1.65671	2.16832	1.5152	2.0316	1.3699	NA
19202	19213	12	-	0	0	0.519519	2.54805	2.04499	3.40977	NA
19809	19810	2	-	0	0.0646571	0.240255	0.32202	0.227168	0.114732	K3
20945	20946	2	-	0	0.0147312	0.145789	0.26928	0.0504817	0.0521234	NA
21091	21140	50	-	0	1.52456	16.9709	41.1817	17.6711	16.2118	ORF70
21773	21776	4	-	0	0	0.0780185	0.0388811	0.0883592	0.579206	NA
21791	21796	6	-	0	0.081638	0.104713	0.0916207	0.403886	0.594631	K4
21890	21899	10	-	0	0.764421	3.52555	5.1756	10.3508	41.5293	K4
22026	22034	9	-	0	0	0	1.30463	1.83036	3.08429	K4
22494	22511	18	-	0	0.288091	1.09863	1.47652	1.29971	0.613652	K4.1
22776	22975	200	-	0.108548	13.2928	34.1103	43.5438	26.8854	34.7686	NA
26683	26731	49	-	0	0.718994	2.46412	4.28749	2.51173	5.05601	K5
27661	27739	79	-	0	0.969641	1.54624	0.266392	0.883419	1.14208	K6
27796	27911	116	-	0.599183	0.106601	0.262817	0.061016	0.100963	0.137349	K6
28901	28953	53	-	0.0226399	1.34039	2.29138	0.155331	0.214477	5.23499	AS_PAN
31511	31538	28	-	0.0120953	0.102102	2.10502	3.56069	3.10459	10.2869	ORF17.5
38701	38706	6	-	0	0	0.0287614	0.155331	0.227189	0.439907	NA
60039	60137	99	-	0.0120953	0.024963	0.12736	0.804953	0.618417	0.556286	ORF39
68467	68473	7	-	0	0.0147312	0.0143807	1.76774	1.77983	3.319	ORF45
68596	68681	86	-	0	1.35185	1.32863	8.46604	4.22781	1.95075	ORF45
68944	68951	8	-	0	0	0.0554564	2.05626	2.36057	2.05859	NA
69240	69244	5	-	0.0105447	0.0918698	1.48863	2.64468	0.694194	1.03094	ORF46
69580	69605	26	-	0	1.16811	3.57531	4.93173	1.83018	1.83931	NA
69629	69633	5	-	0	0.290341	0.355216	0.344155	0.100985	0.0226171	NA
69768	69782	15	-	0.0105447	1.6829	11.0944	33.0429	10.9811	15.5832	ORF47
71224	71241	18	-	0	0.0124815	0.147856	0.929872	0.530079	1.08471	ORF48
74395	74472	78	-	0.13584	0.277859	2.25056	2.5723	1.31258	1.15421	NA
77042	77072	31	-	0	0.0147312	0.759773	9.95257	22.95	51.4601	ORF52
77160	77169	10	-	0	0	0.0390092	0.230399	0.252473	0.44515	ORF52
77504	77511	8	-	0	0	0.0615714	1.99814	1.62849	0.926695	ORF53
79518	79528	11	-	0	0	0	0.893685	0.908898	1.55967	ORF55
83868	83878	11	-	0	0	0.0657042	2.19235	7.15754	14.3622	NA
85058	85126	69	-	0	0	0.431168	2.72263	2.5749	2.91938	K9
89063	89070	8	-	0	0	0.219675	0.73566	0.4544	1.00832	K10
89929	89931	3	-	0	0	0.0575228	0.435775	0.340854	0.702473	NA
94181	94185	5	-	0	0	0.0287614	0.360514	0.340789	0.645107	K11
95637	95699	63	-	0	0	0.0800849	0.410559	0.492267	0.119975	ORF58
96595	96622	28	-	0.0120953	0.0396942	13.8365	93.3438	42.6415	65.9669	ORF59
97658	97664	7	-	0	0	0.893248	2.06473	2.51168	4.99249	ORF60
100136	100243	108	-	0	0.102102	7.37435	12.3251	4.98605	7.75026	ORF61
112294	112341	48	-	0	0	0.0123143	0.6271	1.06034	1.19944	ORF65
114485	114673	189	-	0	0.0566751	0.301826	2.41428	2.19645	4.36731	ORF68
115323	115483	161	-	0.197867	0.45485	0.724897	1.86244	1.57737	1.1978	NA
116061	116065	5	-	0	0.0124815	0.0513235	0.183241	0.138863	0.667724	NA
116889	116891	3	-	0	0.0544254	0.164303	0.319132	0.265034	0.177341	NA
117099	117110	12	-	0	0.257396	0.357282	0.46638	0.858091	0.436311	NA
119194	119203	10	-	0.0452799	0.0941195	0.172484	1.28211	1.43917	3.60912	NA
119830	119849	20	-	0.0331846	0.1156	0.297777	0.813229	0.201981	0.142592	NA
124058	124233	176	-	0.0241905	0	0.0410757	0.111061	0.315548	4.20795	ORF72
128194	128212	19	-	2.50187	1.19634	1.21557	0.580136	0.378613	0.942423	ORF73
135037	135163	127	-	0.224849	0.1111	0.151988	0.130502	0.0126258	0.0399915	ORF75

## Sheet: iSLK_TSCs_merge50_TPM_anno
start	end	width	strand	Latency	h12	h24	h48	h72	h96	gene
16	189	174	+	0.179569	0.198471	2.66503	5.84697	4.29151	4.04049	K1
1081	1125	45	+	0	0.0147312	0.965067	1.00994	6.00862	9.23489	ORF4
3075	3156	82	+	0	0	1.48062	4.73501	4.27938	11.2463	ORF6
5268	5290	23	+	0	0.0124815	0.117028	0.0194406	0.277703	0.919806	NA
5730	5783	54	+	0	0	0.0944656	0.477351	0.517454	0.441554	NA
6459	6484	26	+	0	0	0.498939	0.979918	1.81764	0.429422	ORF7
8639	8665	27	+	0	0	1.10268	8.8945	6.18452	13.2709	ORF8
14438	14444	7	+	0	0.0124815	0.143723	0.513344	0.277682	0.664128	ORF10
15511	15671	161	+	0.0210893	76.8741	103.903	47.5661	34.5263	2.13797	ORF11
16527	16608	82	+	0.0120953	1.8517	2.48487	0.45791	0.567838	0.618894	NA
17392	17395	4	+	0	0.0124815	0.0246286	0.0194406	0.340833	0.735576	NA
18385	18443	59	+	0.0573751	4.04649	4.89741	4.68169	3.26872	2.07267	AS_ORF2
23547	23564	18	+	0.196316	1.52841	4.30004	3.81861	2.32218	1.82748	NA
24177	24183	7	+	0.152587	0.161026	1.02259	2.19235	1.64094	2.60903	1.4kb
26276	26282	7	+	0	0	0	0.0777623	0.202003	0.874571	NA
27881	27896	16	+	0	0.024963	0.0923992	0.255228	0.113611	0.177341	NA
28283	28309	27	+	0.224849	1.21884	2.30015	3.63306	2.73864	3.18165	K7
28523	28524	2	+	0	0	0	1.07943	1.71673	3.36648	K7
28599	28641	43	+	0.421165	147.685	672.361	2645.5	2021.66	854.597	PAN
28777	29176	400	+	0.0694704	29.9292	128.815	220.969	153.948	126.049	PAN
29233	29242	10	+	0	0.477347	1.68377	2.66123	2.09546	3.26657	PAN
29295	29422	128	+	0	1.60003	7.98395	6.99704	7.7249	9.45088	PAN
29476	29477	2	+	0	0.0544254	0.172484	0.0916207	0.239826	0.246839	PAN
29923	29933	11	+	0	0.571682	2.51544	3.17438	2.47391	3.05119	ORF16
30096	30194	99	+	0	1.32566	4.38392	1.29866	1.79236	2.40803	NA
31667	31675	9	+	0	0	0.0657042	0.155331	0.252419	0.109489	NA
32094	32098	5	+	0	0	0.172484	0.463492	0.239783	0.544154	ORF18
35087	35124	38	+	0	0	0.069837	0.391312	0.517443	0.815256	ORF21
42378	42386	9	+	0	0	0.743326	1.20743	0.214618	0.858844	ORF25
46725	46729	5	+	0	0	0	0.0804565	0.0757334	0.0973576	ORF26
47615	47624	10	+	0	0	0.197197	2.34826	2.08282	0.700827	ORF27
48742	48762	21	+	0	0.0521756	5.42355	23.7261	15.9557	19.3417	ORF28
52448	52452	5	+	0	0	0.164303	0.560501	0.126215	0.252081	ORF33
52551	52560	10	+	0	0.0124815	0.0800849	0.799177	0.681698	1.1614	ORF33
54381	54386	6	+	0	0	0.47431	2.73341	1.62843	1.64819	ORF34
55373	55388	16	+	0	0.0124815	0.667458	1.68747	1.52726	2.77484	ORF35
56905	57013	109	+	0.0105447	0.0521756	1.37582	2.4368	1.27475	3.71172	ORF37
58073	58242	170	+	0	0.0793883	0.170418	2.41447	11.6507	21.9781	ORF38
63193	63196	4	+	0	0.0124815	0.788619	2.98075	1.64085	1.39251	NA
68798	68950	153	+	0	1.22827	1.77195	2.6364	0.921329	1.42921	NA
69969	70071	103	+	0	0.173508	0.570926	0.430193	0.492234	0.530375	NA
71373	71378	6	+	0	0.0499259	0.230007	0.702168	0.643712	1.12111	ORF50
72502	72574	73	+	0	0.102102	0.293645	0.499486	0.416566	0.126864	NA
73385	73453	69	+	0.0120953	0.0646571	0.295711	0.352431	0.138819	0.0973576	NA
74630	74679	50	+	0	0.672551	1.27128	5.81944	2.44829	3.04369	K8
75040	75089	50	+	0	0.129314	0.98143	1.03266	0.201894	0.895239	K8
75308	75366	59	+	0	0.313054	1.65285	0.871357	0.984241	0.319932	K8
75490	75515	26	+	0	0.232433	0.772088	0.463492	1.57753	1.29351	NA
75592	75593	2	+	0	0.0124815	0.0636378	0.0415754	0.113589	0.0226171	NA
75711	75729	19	+	0.0226399	0	0.560594	103.534	130.429	305.257	K8.1
81857	81920	64	+	0.0120953	0.769136	7.58559	9.26657	9.42766	6.1464	ORF57
115534	115722	189	+	0.031634	0.210952	1.73327	3.31374	2.09507	1.30204	ORF68A
116031	116035	5	+	0	0	0.262817	0.799177	0.504925	0.356328	ORF69
117020	117081	62	+	0.0558245	0.592146	0.780269	0.430193	0.542608	0.113085	NA
120589	120763	175	+	0	0.27336	0.523652	1.04613	0.971832	1.07618	ALT
2757	2885	129	-	0	0.024963	0.190998	0.172077	0.126215	0.481545	NA
11637	11773	137	-	0	0.424154	0.429102	0.535672	0.252398	0.0173745	NA
15288	15303	16	-	0	0.27336	0.264967	0.230399	0.05046	0	NA
15421	15485	65	-	0	0.29484	0.297777	0.31355	0.365976	0.109489	NA
16393	16492	100	-	0.151036	2.05017	2.57313	2.56153	0.95912	0.554639	NA
17447	17540	94	-	0.0663692	1.76556	4.19929	1.14872	1.04748	1.01357	NA
17594	17595	2	-	0	0.138313	0.211493	0.0527396	0.100963	0.0973576	NA
17697	18289	593	-	75.7944	3328.95	4790.07	2173.86	2261.87	2135.06	K2
19202	19213	12	-	0	0	0.519519	2.54805	2.04499	3.40977	NA
19809	19810	2	-	0	0.0646571	0.240255	0.32202	0.227168	0.114732	K3
20945	20946	2	-	0	0.0147312	0.145789	0.26928	0.0504817	0.0521234	NA
21091	21140	50	-	0	1.52456	16.9709	41.1817	17.6711	16.2118	ORF70
21773	21796	24	-	0	0.138313	0.347035	0.238675	0.984566	1.88844	K4
21890	21899	10	-	0	0.764421	3.52555	5.1756	10.3508	41.5293	K4
22026	22034	9	-	0	0	0	1.30463	1.83036	3.08429	K4
22494	22511	18	-	0	0.288091	1.09863	1.47652	1.29971	0.613652	K4.1
22776	22975	200	-	0.108548	13.2928	34.1103	43.5438	26.8854	34.7686	NA
26683	26731	49	-	0	0.718994	2.46412	4.28749	2.51173	5.05601	K5
27661	27739	79	-	0	0.969641	1.54624	0.266392	0.883419	1.14208	K6
27796	27911	116	-	0.599183	0.106601	0.262817	0.061016	0.100963	0.137349	K6
28901	28953	53	-	0.0226399	1.34039	2.29138	0.155331	0.214477	5.23499	AS_PAN
31511	31538	28	-	0.0120953	0.102102	2.10502	3.56069	3.10459	10.2869	ORF17.5
38701	38706	6	-	0	0	0.0287614	0.155331	0.227189	0.439907	NA
60039	60137	99	-	0.0120953	0.024963	0.12736	0.804953	0.618417	0.556286	ORF39
68467	68473	7	-	0	0.0147312	0.0143807	1.76774	1.77983	3.319	ORF45
68596	68681	86	-	0	1.35185	1.32863	8.46604	4.22781	1.95075	ORF45
68944	68951	8	-	0	0	0.0554564	2.05626	2.36057	2.05859	NA
69240	69244	5	-	0.0105447	0.0918698	1.48863	2.64468	0.694194	1.03094	ORF46
69580	69633	54	-	0	1.6784	4.41922	6.06409	2.20885	2.11401	NA
69768	69782	15	-	0.0105447	1.6829	11.0944	33.0429	10.9811	15.5832	ORF47
71224	71241	18	-	0	0.0124815	0.147856	0.929872	0.530079	1.08471	ORF48
74395	74472	78	-	0.13584	0.277859	2.25056	2.5723	1.31258	1.15421	AS_ORF50
77042	77072	31	-	0	0.0147312	0.759773	9.95257	22.95	51.4601	ORF52
77160	77169	10	-	0	0	0.0390092	0.230399	0.252473	0.44515	ORF52
77504	77511	8	-	0	0	0.0615714	1.99814	1.62849	0.926695	ORF53
79518	79528	11	-	0	0	0	0.893685	0.908898	1.55967	ORF55
83868	83878	11	-	0	0	0.0657042	2.19235	7.15754	14.3622	AS_ORF57
85058	85126	69	-	0	0	0.431168	2.72263	2.5749	2.91938	K9
89063	89070	8	-	0	0	0.219675	0.73566	0.4544	1.00832	K10
89929	89931	3	-	0	0	0.0575228	0.435775	0.340854	0.702473	NA
94181	94185	5	-	0	0	0.0287614	0.360514	0.340789	0.645107	K11
95637	95699	63	-	0	0	0.0800849	0.410559	0.492267	0.119975	ORF58
96595	96622	28	-	0.0120953	0.0396942	13.8365	93.3438	42.6415	65.9669	ORF59
97658	97664	7	-	0	0	0.893248	2.06473	2.51168	4.99249	ORF60
100136	100243	108	-	0	0.102102	7.37435	12.3251	4.98605	7.75026	ORF61
112294	112341	48	-	0	0	0.0123143	0.6271	1.06034	1.19944	ORF65
114485	114673	189	-	0	0.0566751	0.301826	2.41428	2.19645	4.36731	ORF67A
115323	115483	161	-	0.197867	0.45485	0.724897	1.86244	1.57737	1.1978	NA
116061	116065	5	-	0	0.0124815	0.0513235	0.183241	0.138863	0.667724	NA
116889	116891	3	-	0	0.0544254	0.164303	0.319132	0.265034	0.177341	NA
117099	117110	12	-	0	0.257396	0.357282	0.46638	0.858091	0.436311	NA
119194	119203	10	-	0.0452799	0.0941195	0.172484	1.28211	1.43917	3.60912	K12
119830	119849	20	-	0.0331846	0.1156	0.297777	0.813229	0.201981	0.142592	NA
124058	124233	176	-	0.0241905	0	0.0410757	0.111061	0.315548	4.20795	ORF72
128194	128212	19	-	2.50187	1.19634	1.21557	0.580136	0.378613	0.942423	ORF73
135037	135163	127	-	0.224849	0.1111	0.151988	0.130502	0.0126258	0.0399915	ORF75

## Sheet: BCBL1_TSCs_TPM_anno
start	end	width	strand	Latency	h12	h24	h48	h72	h96	gene
0	157	158	+	0.449697	0.744974	2.14163	2.75843	2.80152	3.968	K1
1095	1169	75	+	0.0452799	0.0419439	0.117028	0.14436	0.618363	1.93697	ORF4
3054	3254	201	+	0.0120953	0.20297	0.332654	0.468881	0.807653	1.43086	ORF6
5190	5289	100	+	0.0120953	0.0669068	0.129342	0.0194406	0.18929	0.60152	NA
6459	6484	26	+	0.0331846	0.024963	0.287445	0.391312	1.28701	1.09879	ORF7
8265	8278	14	+	0.0105447	0.0272127	0.0636378	0.141472	0.164017	0.474656	ORF8
8654	8670	17	+	0.0468305	0.77117	0.872668	2.6133	3.43219	13.0026	ORF8
10381	10442	62	+	0.242837	1.54786	2.61585	0.923903	2.56184	3.25279	NA
10606	10619	14	+	0.031634	0.144045	0.26075	0.44944	0.529993	0.665775	NA
10748	10776	29	+	0.0558245	0.458116	0.780269	0.801677	1.21143	1.2345	NA
11069	11074	6	+	0	0.119082	0.117028	0.113756	0.201894	0.293719	ORF9
11278	11324	47	+	0.0120953	0.104351	0.256618	0.590913	0.605683	1.1981	ORF9
11834	11882	49	+	0.0241905	0.347016	0.459929	0.604578	0.529993	0.973576	NA
14433	14552	120	+	0.0226399	1.62173	2.02047	6.95853	7.87411	12.5774	ORF10
14721	14729	9	+	0	0.0124815	0.0123143	0.285833	0.151423	0.21209	NA
14878	14885	8	+	0	0.0499259	0.0903328	0.24137	0.504806	0.625783	NA
14931	14938	8	+	0	0.0941195	0.104713	0.235787	0.265002	0.624137	NA
15541	15543	3	+	0	0.334534	0.677454	0.662899	0.757128	0.578903	ORF11
15608	15671	64	+	1.45175	42.498	83.363	120.803	116.48	37.651	ORF11
15722	15726	5	+	0.0120953	0.125832	0.26695	0.435582	0.567892	0.0226171	ORF11
16190	16192	3	+	0	0.0521756	0.156037	0.0415754	0.164038	0.436311	NA
16255	16259	5	+	0	0.024963	0.10678	0.0804565	0.227135	0.469413	NA
16389	16400	12	+	0.0120953	0.164509	0.301826	0.349543	0.618276	1.73835	NA
16467	16584	118	+	0.561346	4.6702	9.28462	7.96789	9.691	15.1727	NA
16600	16602	3	+	0.0120953	0.0499259	0.182732	0.280251	0.126183	0.347792	NA
16635	16636	2	+	0	0.024963	0.0677706	0.0471575	0.100942	0.239949	NA
16680	16683	4	+	0	0.0396942	0.10678	0.0415754	0.353339	0.321579	NA
17064	17069	6	+	0.179569	0.991121	1.12515	1.23187	0.643506	0.49203	NA
18348	18428	81	+	0.461793	1.96178	3.3529	4.37218	4.70681	6.96811	AS_ORF2
23548	23564	17	+	0.671445	5.88454	5.07533	7.32655	3.76026	7.42868	NA
24177	24187	11	+	0.746498	4.635	13.8814	24.925	29.7157	52.3229	1.4kbA/B
24791	24857	67	+	0.517617	1.56607	11.2883	16.0667	24.5815	17.7594	1.4kbA
24867	24870	4	+	0	0.0566751	0.184798	0.230399	0.32812	0.292073	1.4kbA
24900	24906	7	+	0	0.215452	0.26075	0.147055	0.265013	0.21209	1.4kbA
24925	24964	40	+	0.132738	0.864057	1.60153	1.75099	3.38202	3.71891	1.4kbA
24983	24986	4	+	0	0.0272127	0.0903328	0.213653	0.264969	0.142592	1.4kbA
25087	25088	2	+	0	0.0691566	0.289596	0.255228	0.530058	0.528729	AS_K5/6
25222	25224	3	+	0.0120953	0.222201	0.238188	0.721415	0.542662	0.921452	NA
26798	26915	118	+	0.497769	0.968408	1.45144	1.21782	1.36276	0.70412	NA
27012	27016	5	+	0.0120953	0.323286	0.505054	0.335685	0.391098	0.765082	NA
27896	27897	2	+	0.0120953	0.0963692	0.102647	0.166495	0.151423	0.354681	NA
27918	27919	2	+	0	0.024963	0.0513235	0.061016	0.0757117	0.227817	NA
28163	28166	4	+	0.0331846	0.240415	0.209427	0.219041	0.176708	0.281587	K7
28171	28193	23	+	0.499629	1.16238	0.917793	1.78698	1.52694	2.84105	K7
28217	28221	5	+	0.461793	0.50006	0.219675	0.555113	0.555266	0.646754	K7
28264	28270	7	+	0.356036	0.306089	0.289512	0.507762	0.302814	0.178987	K7
28283	28306	24	+	3.93718	8.43251	9.12867	18.5653	12.6066	14.1246	K7
28594	28595	2	+	0	0.0669068	0.176533	0.410753	0.555234	1.02046	NA
28614	28623	10	+	19.9939	312.152	675.56	1545.01	1929.79	1667.22	PAN
28640	28641	2	+	0.102655	0.86304	1.3983	3.79859	4.97179	6.4626	PAN
28711	28712	2	+	0.0573751	0.826612	2.3204	7.38777	15.1951	3.66544	PAN
28719	28721	3	+	0.13739	1.62703	3.33902	13.9257	17.8699	7.03912	PAN
28797	28798	2	+	0.380227	3.20311	6.57333	27.1204	41.2059	11.2238	PAN
28828	28831	4	+	0.686951	7.06078	18.3742	71.8759	88.9973	35.2991	PAN
28873	28874	2	+	0.0663692	1.18713	2.20948	5.06684	8.19108	2.76795	PAN
28915	28916	2	+	0.0769138	1.50098	2.90992	4.24958	8.49465	8.76296	PAN
29020	29063	44	+	2.8821	109.444	178.685	209.904	434.159	540.74	PAN
29079	29080	2	+	0.0226399	1.45149	2.10865	1.89227	2.87752	6.03842	PAN
29134	29135	2	+	0.0995538	2.16025	2.71239	2.79076	1.80454	3.30162	PAN
29145	29156	12	+	0.447837	15.3214	23.9596	24.812	49.7423	60.269	PAN
29166	29167	2	+	0.122194	2.98091	3.25662	3.30141	3.40734	6.01879	PAN
29175	29176	2	+	0.0347352	1.98551	2.16014	2.59732	3.78595	6.45571	PAN
29191	29192	2	+	0	0.466098	0.5277	0.255228	0.71937	1.95764	PAN
29239	29242	4	+	0.0679198	1.77027	2.73933	2.88316	6.12137	11.4439	PAN
29295	29298	4	+	0.0226399	0.631624	0.940523	1.4486	2.66306	3.81492	PAN
29348	29362	15	+	0.202209	3.22481	4.51946	5.45296	9.76803	20.2216	PAN
29366	29367	2	+	0	0.469365	0.498939	0.396701	0.744632	2.22545	PAN
29415	29422	8	+	0.0210893	0.387943	0.535882	0.330296	1.22408	1.97336	PAN
29473	29477	5	+	0.0120953	0.190489	0.293645	0.374566	0.618298	1.62228	PAN
29504	29505	2	+	0	0	0.0533899	0.0138585	0.0757117	0.229464	PAN
29511	29517	7	+	0	0.133814	0.349101	0.113756	0.567859	1.3335	PAN
29923	29932	10	+	0.0331846	0.185989	0.609851	1.20146	1.38806	4.6122	ORF16
29995	29997	3	+	0	0.116833	0.330587	0.452328	0.403843	0.638218	NA
30094	30098	5	+	0.0105447	0	0.0657042	0.152637	0.504752	1.21517	NA
30106	30107	2	+	0	0.0124815	0.0390092	0.033299	0.0757117	0.422533	NA
30116	30119	4	+	0	0.0669068	0.0677706	0.094315	0.365933	1.264	NA
30136	30137	2	+	0	0.0396942	0.0882664	0.191518	0.239739	0.790992	NA
30174	30192	19	+	0.0105447	0.210952	0.741176	0.729691	1.61525	4.69938	NA
30213	30217	5	+	0.0226399	0.29259	0.556462	0.651929	1.0349	0.773618	NA
30407	30412	6	+	0.0105447	0.513774	1.47624	2.44141	2.08233	2.23563	NA
48749	48750	2	+	0	0	0	0	0.0504925	0.0173745	ORF28
54381	54384	4	+	0	0	0.0882664	0.302386	0.4795	0.453685	ORF34
55382	55385	4	+	0	0.0499259	0.211493	0.613241	0.845455	1.95794	ORF35
56915	56916	2	+	0	0.024963	0.0780185	0.094315	0.0883159	0.292073	ORF37
57004	57011	8	+	0.0105447	0.349265	0.459929	1.30424	1.48899	3.61991	ORF37
57070	57076	7	+	0	0.0124815	0.0657042	0.127614	0.189301	0.479899	ORF37
58097	58102	6	+	0	0.0147312	0.0123143	0.0665981	0.189301	0.606762	ORF38
58185	58190	6	+	0	0.121332	0.0923992	0.294109	1.26185	3.63698	ORF38
61430	61524	95	+	0.331846	0.272127	0.525634	0.427305	0.391239	0.49892	ORF41
63193	63198	6	+	0.0105447	0.0396942	0.135541	0.402476	0.479533	1.34563	NA
68800	68953	154	+	0.0890091	2.09131	2.58486	4.59219	1.26191	8.53631	NA
71346	71387	42	+	0.289667	3.60499	5.21551	9.49581	6.38536	13.6778	ORF50
73812	73850	39	+	0.454349	0.652088	0.394225	0.582636	0.277606	0.824095	NA
74343	74403	61	+	0.664001	1.80525	2.32436	3.76471	2.49846	3.31046	K8
74416	74419	4	+	0.0921103	0.217701	0.234055	0.407865	0.27766	0.446796	K8
74610	74724	115	+	0.623373	137.802	55.1441	178.606	143.843	327.519	K8
74736	74737	2	+	0	0.185989	0.0390092	0.172077	0.189301	0.325175	NA
74767	74768	2	+	0	0.307322	0.0657042	0.452328	0.290188	0.982111	NA
74778	74779	2	+	0.0120953	0.853825	0.141656	1.07365	1.00948	3.18165	NA
74815	74816	2	+	0	0.190489	0.0246286	0.285833	0.164038	0.839822	NA
74984	74985	2	+	0	0.420672	0.632414	0.640958	0.340778	3.11185	NA
75040	75041	2	+	0	0.175758	0.147771	0.180354	0.037845	0.643158	NA
75288	75289	2	+	0.0226399	0.555718	0.404473	0.338379	0.618352	1.48987	K8
75307	75314	8	+	0.0105447	2.2728	2.04278	1.23206	1.05992	4.44729	K8
75356	75364	9	+	0.0753632	10.3405	9.39975	4.54753	7.57096	28.7314	K8
75389	75390	2	+	0.0226399	1.24525	1.32218	0.921209	1.31234	4.90982	K8
75410	75411	2	+	0.0105447	0.379961	0.449597	0.257922	0.82017	1.35417	K8
75452	75453	2	+	0.0105447	1.22827	1.12714	1.06018	1.77911	5.52871	K8
75491	75516	26	+	0.0362858	4.70293	4.44516	3.09892	4.80771	10.4897	NA
75519	75520	2	+	0.0105447	0.238165	0.156037	0.113756	0.13883	0.483192	NA
75541	75547	7	+	0.0105447	1.21804	1.4721	0.810147	1.29966	4.63976	NA
75715	75721	7	+	0.0226399	0.0124815	0.696051	8.90662	8.16428	50.5362	K8.1
77306	77357	52	+	0.0226399	0.0566751	0.143723	0.327408	0.201883	0.222575	ORF54
77475	77485	11	+	0	0.073656	0.114961	0.249646	0.189301	0.446796	ORF53
81864	81912	49	+	0.0679198	1.33937	3.0552	4.01455	7.63412	6.3639	ORF57
82668	82685	18	+	0	0.11335	0.0636378	0.108173	0.164082	0.603469	NA
85351	85356	6	+	0.52351	0.198471	0.0657042	0.0804565	0.063075	0.0921149	NA
85732	85768	37	+	0.203759	0.218934	0.289512	0.404977	0.794995	2.38901	NA
86002	86090	89	+	0.472337	0.185989	0.581006	0.546449	0.567838	1.64624	NA
89365	89376	12	+	0.426748	0.240415	0.517368	0.363402	0.290232	0.297315	NA
91614	91742	129	+	1.03989	0.88677	1.16011	1.06557	1.22406	2.39035	NA
114618	114743	126	+	0.0105447	0.368496	0.295627	0.43847	0.479522	0.917856	NA
115536	115540	5	+	0.111649	0.17924	0.172484	0.152637	0.265002	0.744112	NA
115708	115719	12	+	0.0331846	0.0419439	0.102647	0.399395	0.618287	1.06569	NA
116029	116035	7	+	0	0	0.207361	0.613241	0.731898	1.36496	ORF69
120396	120424	29	+	0.710832	0.637356	0.654976	0.610353	0.365944	0.385834	NA
120624	120794	171	+	0.285015	7.71192	6.23933	9.32488	12.7567	38.9867	ALT
120868	120875	8	+	0	0.263128	0.102647	0.354932	0.315429	0.716252	NA
121959	122090	132	+	1.27218	1.01732	1.3859	1.38162	0.832796	1.89667	NA
122912	123052	141	+	0.70618	0.796133	0.831593	0.468687	0.454314	0.956201	NA
128168	128179	12	+	0.0694704	3.20601	2.17229	7.83008	11.369	29.2977	K14
129601	129611	11	+	0	0.0669068	0.0800849	0.191518	0.302901	0.810316	ORF74
135163	135350	188	+	1.50633	0.877771	1.55037	0.984919	0.807664	1.45841	NA
11682	11718	37	-	0.0241905	0.29709	0.254551	0.316244	0.201862	0.231111	NA
13415	13583	169	-	0.0105447	0.234682	0.275131	0.926984	0.618395	0.679856	NA
15256	15270	15	-	0	0	0.0513235	0.138778	0.0630967	0.201604	NA
15418	15517	100	-	0.0452799	0.38446	0.80688	1.27056	1.45118	2.57818	NA
15939	15950	12	-	0	0.123582	0	0.202682	0.227157	0.119975	NA
16174	16191	18	-	0	0.0963692	0.209427	0.288527	0.302901	0.427775	NA
16393	16459	67	-	0.0679198	1.00687	1.63434	2.43044	1.51429	2.04975	NA
17099	17131	33	-	0.0120953	0.185989	0.279264	0.283139	0.49218	0.813609	NA
17374	17377	4	-	0.0120953	0.0838878	0.158103	0.335685	0.365965	0.570367	NA
17404	17407	4	-	0.0226399	0.197238	0.252569	0.391312	0.227211	0.60152	NA
17450	17452	3	-	0	0.259645	0.199179	0.294109	0.0757225	0.651997	NA
17485	17489	5	-	0.0604764	2.20771	2.60991	2.5059	5.03526	6.93427	NA
17537	17538	2	-	0.0105447	0.0419439	0.221825	0.224817	0.227146	0.366813	NA
17627	17629	3	-	0	0.853825	1.09028	1.17663	1.95605	2.50569	NA
17697	17700	4	-	0.031634	0.345783	0.710432	1.05999	0.93389	1.16859	NA
17730	17732	3	-	0.13584	3.19187	4.304	7.01551	8.65735	8.93653	NA
17740	17741	2	-	0.0210893	0.210952	0.74126	0.871163	0.580474	1.87765	NA
17791	17792	2	-	0.339599	6.8134	10.052	23.0349	21.4677	25.0605	NA
17811	17814	4	-	0.423956	19.2072	22.5509	35.8211	40.4437	90.8342	NA
17844	17847	4	-	1.04578	40.257	48.4901	71.3471	82.5531	194.394	NA
17871	17876	6	-	4.86355	195.266	220.892	362.779	373.262	891.999	K2
17919	17920	2	-	0.303313	8.5135	15.2804	13.1702	12.3667	37.1858	K2
17952	17977	26	-	6.24955	290.359	333.334	383.584	692.318	1223.52	K2
18008	18009	2	-	0.0347352	6.65302	12.4265	1.86725	1.53949	30.424	K2
18038	18054	17	-	4.27802	151.886	177.22	162.854	300.33	575.264	K2
18080	18092	13	-	9.33076	89.4939	117.383	135.379	203.903	253.001	K2
18103	18105	3	-	0.384879	17.3804	32.0387	21.6253	32.0635	82.058	K2
18126	18127	2	-	0	0.458116	0.856137	0.0415754	0.0630859	0.815256	K2
18145	18146	2	-	0.0226399	0.445635	0.667374	0.443858	0.795049	1.0916	K2
18203	18204	2	-	0	0.194988	0.47431	0.416141	0.151434	0.804771	NA
18213	18214	2	-	0	0.254129	0.554395	0.094315	0.07569	0.532022	NA
18231	18232	2	-	0	0.27336	0.457863	0.391312	0.100942	0.217332	NA
19749	19750	2	-	0	0.0669068	0.338769	0.463299	0.264991	1.02405	K3
20945	20946	2	-	0	0.213202	0.515302	0.713138	0.340703	0.826044	NA
21091	21138	48	-	0.437602	20.9893	32.8781	71.6212	74.1486	121.008	ORF70
21567	21568	2	-	0	0.289108	0.751508	0.932373	1.77947	1.22401	NA
21621	21622	2	-	0	0.342516	1.01622	0.324714	0.643517	1.87796	NA
21630	21633	4	-	0.106997	1.59452	5.08773	4.38411	9.41333	11.0185	NA
21713	21716	4	-	0.155378	2.57867	7.44292	6.56049	12.3922	15.291	NA
21726	21727	2	-	0.0421786	0.280109	1.11292	0.982225	3.25588	3.19213	NA
21751	21755	5	-	0.0663692	0.810864	2.37138	2.01161	6.24599	6.19419	NA
21773	21898	126	-	7.56422	183.78	554.831	902.72	889.37	1180.97	K4
21904	21905	2	-	0	0.319803	0.726879	1.77871	1.28699	2.84599	K4
22033	22034	2	-	0	0	0.0821513	0	0	0.396319	K4
22494	22512	19	-	0.129637	1.15113	1.67542	2.7771	5.82986	15.4107	K4.1
22797	22799	3	-	0	0.0396942	0.184798	0.174772	0.113568	0.49203	NA
22815	22823	9	-	0	0.119082	0.505054	1.24015	1.27455	2.44113	NA
22855	22865	11	-	0.13739	1.05578	4.43706	7.85491	8.73222	18.848	NA
22895	22902	8	-	1.31932	0.116833	0.114961	0.194212	0.100942	0.21209	NA
22948	22949	2	-	0	0.0294624	0.131408	0.130502	0.0631184	0.142592	NA
22957	22974	18	-	0.0769138	1.08422	3.17025	6.33104	3.52066	5.22616	NA
25433	25434	2	-	0	0.0566751	0.0533899	0.0415754	0.16406	0.0626086	NA
26203	26205	3	-	0.0120953	0.234682	0.186865	0.380148	0.302933	0.125217	NA
26218	26219	2	-	0.0120953	0.0499259	0.0533899	0.180354	0.0378667	0.0694979	NA
26519	26521	3	-	0.0105447	0.265378	0.852088	1.03208	1.09779	1.85504	K5
26599	26600	2	-	0	0.0691566	0.271083	0.463492	0.340724	0.490384	K5
26608	26610	3	-	0	0.131564	0.509187	0.599189	0.227092	0.72509	K5
26634	26635	2	-	0	0.0918698	0.10678	0.255228	0.0504709	0.177341	K5
26685	26787	103	-	5.68728	104.445	165.536	228.209	156.423	194.537	K5
26834	26835	2	-	0	0.0544254	0.170418	0.0138585	0.012615	0.0521234	K5
27156	27157	2	-	0	0.123582	0.238188	0.194212	0.365965	0.589388	NA
27192	27193	2	-	0	0.0396942	0.158103	0.0804565	0.100953	0.187826	NA
27243	27244	2	-	0	0.0566751	0.219675	0.033299	0.0252408	0.147834	NA
27276	27312	37	-	0.781543	2.42113	5.86585	4.93865	5.81697	6.23643	NA
27392	27393	2	-	0	0.119082	0.305959	0.105479	0.151413	0.399915	K6
27432	27469	38	-	0.998948	20.1107	28.8897	37.5443	49.7795	99.7694	K6
27567	27569	3	-	0.122194	1.51041	1.34904	0.455022	1.33757	1.79407	K6
27660	27688	29	-	0.16003	2.87148	3.77365	2.62716	5.33749	8.28393	K6
27716	27717	2	-	0	0.0374444	0.244303	0.0665981	0.176653	0.149481	K6
27817	27877	61	-	2.86411	0.666819	0.899279	0.285833	0.618319	0.790992	K6
28947	29005	59	-	0.289667	1.7985	1.65484	0.185936	0.0378559	5.81195	AS_PAN
31528	31535	8	-	0.071021	0.20747	0.985479	2.56094	3.86139	23.5018	ORF17.5
60045	60049	5	-	0.0120953	0.0544254	0.0554564	0.119338	0.239728	0.429422	ORF39
67542	67551	10	-	0.0210893	0.289108	0.21356	0.274669	0.542619	1.06929	NA
67915	67927	13	-	0.0210893	0.106601	0.287445	0.496791	0.492213	0.763435	NA
68061	68074	14	-	0.0452799	0.344766	0.355216	0.910238	0.97167	1.44134	NA
68083	68106	24	-	0.0331846	0.133814	0.359349	0.366289	0.201873	0.51989	NA
68485	68486	2	-	0	0.0147312	0	0.033299	0.0126258	0	ORF45
68595	68681	87	-	0.826513	4.14822	2.12096	11.6751	7.71029	13.5829	ORF45
68948	68949	2	-	0	0	0.0636378	0	0	0.137349	NA
69240	69245	6	-	0.0120953	0.269877	0.683653	1.1901	1.51415	5.25895	ORF46
69592	69600	9	-	0.0120953	0.242664	0.096532	0.405171	0.328088	1.29515	NA
69769	69786	18	-	0.0468305	3.19701	3.87018	8.68161	7.36917	16.6435	ORF47
69812	69817	6	-	0	0.133814	0.180666	0.441164	0.264991	0.549396	ORF47
71125	71128	4	-	0	0.0147312	0.170418	0.180354	0.0504709	0.434664	NA
71161	71164	4	-	0	0.0419439	0.121161	0.221929	0.151423	0.467767	NA
71204	71291	88	-	1.01259	4.01318	5.8766	10.1252	5.99402	8.91452	ORF48
72445	72449	5	-	0.0210893	0	0.139674	0.38573	1.57735	1.22925	ORF49
73968	73977	10	-	0	0.081638	0.248436	0.307968	0.302923	0.28683	NA
74260	74286	27	-	0.236944	0.368496	0.453814	0.893492	0.807566	1.50919	NA
74350	74477	128	-	0.241286	11.1851	16.8522	29.332	26.5739	62.6806	NA
74507	74508	2	-	0	0.0147312	0.0246286	0.0887329	0	0.194715	NA
77041	77068	28	-	0.170575	1.37333	2.19898	3.45963	8.92128	33.414	ORF52
77161	77176	16	-	0.0226399	0.146295	0.275131	0.846334	1.36288	4.45778	ORF52
77193	77196	4	-	0	0.0124815	0.0390092	0.0471575	0.0504817	0.246839	ORF52
77207	77210	4	-	0.0105447	0.106601	0.258684	0.310856	0.492104	1.04862	ORF52
77235	77251	17	-	0	0.150795	0.447531	0.651929	0.542608	1.1319	ORF52
77507	77510	4	-	0.0241905	0.0124815	0.0657042	0.252534	0.391184	0.904078	ORF53
84492	84548	57	-	0.212753	0.653104	0.757623	0.990695	1.17366	2.09169	NA
84900	84901	2	-	0.0105447	0	0.0410757	0	0.164082	0.246839	NA
84925	84927	3	-	0	0.0521756	0.0369428	0.180354	0.340735	0.589388	NA
84990	84993	4	-	0.105756	0.0646571	0.330587	0.419029	0.946515	1.75274	NA
85027	85029	3	-	0.0468305	0	0.0923992	0.219235	0.277638	0.439907	K9
85049	85209	161	-	7.01218	34.4279	83.5929	103.364	223.078	393.839	K9
85487	85501	15	-	0.446596	0.742724	1.31004	0.940649	0.706668	2.85123	K9
86312	86318	7	-	0.0694704	0.188239	0.166285	0.191518	1.72878	0.966686	NA
86594	86595	2	-	0	0	0.0143807	0	0.0883267	0.166855	NA
89062	89073	12	-	0.0437292	0.704263	1.01432	1.30983	1.37535	2.49161	K10
91213	91278	66	-	4.93923	2.23739	3.24612	4.56966	2.75089	3.03936	K10.5
91529	91531	3	-	0.193215	0.161026	0.19298	0.263504	0.21452	0.439907	K10.5
91674	91679	6	-	0.304864	0.429671	0.650927	0.774154	0.618265	1.40464	K10.5
92907	92917	11	-	0.392322	0.224451	0.388026	0.33299	0.201916	0.15637	NA
93232	93261	30	-	0.493427	0.428654	0.390092	0.516232	0.138787	0.354681	NA
93868	93871	4	-	0.107307	0.217701	0.242321	0.408058	0.265013	0.457281	NA
94020	94123	104	-	3.64441	3.04455	4.82542	8.20234	5.89322	4.45314	K11
94636	94637	2	-	0	0	0.0390092	0.0388811	0.113589	0.257324	NA
94661	94662	2	-	0	0.0147312	0.117028	0.0471575	0.113589	0.497273	NA
95527	95528	2	-	0	0	0.0554564	0.119338	0.302847	0.182583	ORF58
95627	95644	18	-	0.123744	0.661303	11.82	28.3388	48.391	15.1541	ORF58
96194	96198	5	-	0	0.0793883	0.13959	0.821505	0.76984	1.27449	NA
96215	96217	3	-	0.0362858	0.11335	0.299844	0.732579	0.504839	1.43281	NA
96398	96413	16	-	0.0769138	0	0.394309	1.13486	1.38825	3.0738	NA
96601	96621	21	-	0.824031	2.81705	49.7911	121.334	136.191	394.579	ORF59
97659	97662	4	-	0	0	0.0657042	0.105479	0.0631184	0.354681	ORF60
98801	98812	12	-	0	0.0272127	0.0369428	0.0721802	0.126172	0.292073	ORF60
100137	100148	12	-	0.0105447	0.0272127	0.229923	0.293916	0.441644	1.31613	ORF61
100206	100208	3	-	0	0.0147312	0.0657042	0.0527396	0.0631075	0.154724	ORF61
101543	101552	10	-	0.0573751	0.146295	0.10678	0.208071	0.138787	0.182583	NA
110901	110908	8	-	0.116301	0.133814	0.0800849	0.363402	0.265023	0.147834	NA
111326	111388	63	-	0.217405	0.572699	0.587289	0.882521	0.580572	0.688392	NA
114478	114514	37	-	0.132738	2.99179	2.53569	3.84267	4.88331	12.1281	NA
115115	115118	4	-	0.111649	0.20747	0.250503	0.166495	0.201927	0.429422	ORF67A
115326	115459	134	-	3.40747	3.98966	5.42271	7.47496	5.43867	7.4188	NA
116788	116892	105	-	0.120643	0.221184	0.505054	1.17394	1.6279	2.53654	NA
117517	117527	11	-	0	0.0396942	0.104713	0.0554339	0.0757117	0.28683	NA
117578	117586	9	-	0.0331846	0.141796	0.0719035	0.0804565	0.366009	0.137349	NA
117745	117909	165	-	0.458691	1.67739	1.97319	2.10034	5.35069	6.96018	NA
119199	119204	6	-	0.0210893	0.0771386	0.234055	0.288721	0.73193	2.34542	NA
119499	119503	5	-	0.0241905	0.0521756	0.129342	0.338572	0.227113	0.648401	NA
121736	121810	75	-	0.338048	0.442152	0.365464	0.513344	0.378602	0.645107	NA
121860	121907	48	-	0.452489	0.41269	0.502987	0.541061	0.555201	0.657239	NA
122740	122896	157	-	1.15433	1.85293	1.37582	1.16566	1.37563	2.01336	NA
123431	123439	9	-	0.0831163	0.225684	0.197113	0.24137	0.302868	0.439907	ORF71
123482	123523	42	-	0.259584	0.598679	0.414721	0.53009	0.605748	0.989303	ORF71
123900	123902	3	-	0	0.024963	0.0287614	0.0138585	0.012615	0.182583	NA
124055	124247	193	-	23.2655	42.8059	45.8013	27.3165	45.6159	131.33	ORF72
124292	124294	3	-	0.0679198	0.0544254	0.0800849	0.0471575	0.0504709	0.138996	ORF72
124967	124968	2	-	0.0226399	0.0294624	0.0123143	0.0527396	0.0630967	0.170451	NA
125103	125112	10	-	0.13584	0.167776	0.164303	0.330296	0.201938	0.382541	NA
126350	126404	55	-	1.03089	1.47623	1.36558	1.63185	1.79221	2.44832	NA
126441	126467	27	-	0.343941	0.417189	0.369681	0.716026	0.820387	0.991253	NA
126533	126552	20	-	0.277572	0.178007	0.205378	0.32202	0.504839	1.03454	NA
126623	126626	4	-	0.102655	0.121332	0.0719035	0.185936	0.265056	0.210443	NA
126793	126963	171	-	3.03003	4.33255	4.98188	5.43621	5.79323	8.26118	NA
127928	127934	7	-	0.0105447	1.62521	1.82947	2.21121	3.55831	5.82438	ORF73
128194	128233	40	-	17.0916	9.324	9.97422	7.84894	6.99072	17.1496	NA
134660	134709	50	-	0.445045	0.200721	0.254551	0.812842	0.416382	0.938827	NA
134983	135074	92	-	4.21196	1.19409	1.99575	2.71897	2.03157	3.25114	ORF75
137408	137612	205	-	0.88885	0.862824	1.23202	1.33466	1.02217	1.39251	K15

## Sheet: BCBL1_TSCs_merge50_TPM_anno
start	end	width	strand	Latency	h12	h24	h48	h72	h96	gene
0	157	158	+	0.449697	0.744974	2.14163	2.75843	2.80152	3.968	K1
1095	1169	75	+	0.0452799	0.0419439	0.117028	0.14436	0.618363	1.93697	ORF4
3054	3254	201	+	0.0120953	0.20297	0.332654	0.468881	0.807653	1.43086	ORF6
5190	5289	100	+	0.0120953	0.0669068	0.129342	0.0194406	0.18929	0.60152	NA
6459	6484	26	+	0.0331846	0.024963	0.287445	0.391312	1.28701	1.09879	ORF7
8265	8278	14	+	0.0105447	0.0272127	0.0636378	0.141472	0.164017	0.474656	ORF8
8654	8670	17	+	0.0468305	0.77117	0.872668	2.6133	3.43219	13.0026	ORF8
10381	10442	62	+	0.242837	1.54786	2.61585	0.923903	2.56184	3.25279	NA
10606	10619	14	+	0.031634	0.144045	0.26075	0.44944	0.529993	0.665775	NA
10748	10776	29	+	0.0558245	0.458116	0.780269	0.801677	1.21143	1.2345	NA
11069	11074	6	+	0	0.119082	0.117028	0.113756	0.201894	0.293719	ORF9
11278	11324	47	+	0.0120953	0.104351	0.256618	0.590913	0.605683	1.1981	ORF9
11834	11882	49	+	0.0241905	0.347016	0.459929	0.604578	0.529993	0.973576	NA
14433	14552	120	+	0.0226399	1.62173	2.02047	6.95853	7.87411	12.5774	ORF10
14721	14729	9	+	0	0.0124815	0.0123143	0.285833	0.151423	0.21209	NA
14878	14938	61	+	0	0.20297	0.310008	0.796289	1.23669	1.84455	NA
15541	15543	3	+	0	0.334534	0.677454	0.662899	0.757128	0.578903	ORF11
15608	15671	64	+	1.45175	42.498	83.363	120.803	116.48	37.651	ORF11
15722	15726	5	+	0.0120953	0.125832	0.26695	0.435582	0.567892	0.0226171	ORF11
16190	16192	3	+	0	0.0521756	0.156037	0.0415754	0.164038	0.436311	NA
16255	16259	5	+	0	0.024963	0.10678	0.0804565	0.227135	0.469413	NA
16389	16400	12	+	0.0120953	0.164509	0.301826	0.349543	0.618276	1.73835	NA
16467	16683	217	+	0.585537	5.56372	11.2064	9.89923	12.505	19.8445	NA
17064	17069	6	+	0.179569	0.991121	1.12515	1.23187	0.643506	0.49203	NA
18348	18428	81	+	0.461793	1.96178	3.3529	4.37218	4.70681	6.96811	AS_ORF2
23548	23564	17	+	0.671445	5.88454	5.07533	7.32655	3.76026	7.42868	NA
24177	24187	11	+	0.746498	4.635	13.8814	24.925	29.7157	52.3229	1.4kbA/B
24791	24986	196	+	0.77565	3.22278	14.898	20.4009	32.2794	24.4478	1.4kbA
25087	25088	2	+	0	0.0691566	0.289596	0.255228	0.530058	0.528729	AS_K5/6
25222	25224	3	+	0.0120953	0.222201	0.238188	0.721415	0.542662	0.921452	NA
26798	26915	118	+	0.497769	0.968408	1.45144	1.21782	1.36276	0.70412	NA
27012	27016	5	+	0.0120953	0.323286	0.505054	0.335685	0.391098	0.765082	NA
27896	27919	24	+	0.0120953	0.150795	0.221741	0.407865	0.416447	0.996193	NA
28163	28306	144	+	6.21761	11.5677	11.7794	23.1324	16.2914	19.8953	K7
28594	28641	48	+	20.2972	315.005	682.219	1561.18	1950.79	1685.6	PAN
28711	28721	11	+	0.229501	3.09651	7.44376	27.5185	41.4195	13.5213	PAN
28797	28916	120	+	2.37068	28.242	63.6576	217.815	288.798	103.21	PAN
29020	29080	61	+	3.32528	126.723	206.09	244.495	506.904	636.529	PAN
29134	29242	109	+	1.49486	48.8881	75.2617	81.7302	143.413	204.01	PAN
29295	29422	128	+	0.321301	9.23395	12.6751	16.0786	28.7865	51.367	PAN
29473	29517	45	+	0.0226399	0.430903	0.9754	0.7909	1.80447	4.31354	PAN
29923	29932	10	+	0.0331846	0.185989	0.609851	1.20146	1.38806	4.6122	ORF16
29995	29997	3	+	0	0.116833	0.330587	0.452328	0.403843	0.638218	NA
30094	30217	124	+	0.0437292	0.806365	2.05939	2.26683	4.93419	11.0938	NA
30407	30412	6	+	0.0105447	0.513774	1.47624	2.44141	2.08233	2.23563	NA
48749	48750	2	+	0	0	0	0	0.0504925	0.0173745	ORF28
54381	54384	4	+	0	0	0.0882664	0.302386	0.4795	0.453685	ORF34
55382	55385	4	+	0	0.0499259	0.211493	0.613241	0.845455	1.95794	ORF35
56915	56916	2	+	0	0.024963	0.0780185	0.094315	0.0883159	0.292073	ORF37
57004	57011	8	+	0.0105447	0.349265	0.459929	1.30424	1.48899	3.61991	ORF37
57070	57076	7	+	0	0.0124815	0.0657042	0.127614	0.189301	0.479899	ORF37
58097	58102	6	+	0	0.0147312	0.0123143	0.0665981	0.189301	0.606762	ORF38
58185	58190	6	+	0	0.121332	0.0923992	0.294109	1.26185	3.63698	ORF38
61430	61524	95	+	0.331846	0.272127	0.525634	0.427305	0.391239	0.49892	ORF41
63193	63198	6	+	0.0105447	0.0396942	0.135541	0.402476	0.479533	1.34563	NA
68800	68953	154	+	0.0890091	2.09131	2.58486	4.59219	1.26191	8.53631	NA
71346	71387	42	+	0.289667	3.60499	5.21551	9.49581	6.38536	13.6778	ORF50
73812	73850	39	+	0.454349	0.652088	0.394225	0.582636	0.277606	0.824095	NA
74343	74419	77	+	0.766656	2.09436	2.659	4.25861	2.83922	3.9346	K8
74610	74816	207	+	0.680748	142.198	56.3165	184.222	148.323	341.666	K8
74984	74985	2	+	0	0.420672	0.632414	0.640958	0.340778	3.11185	NA
75040	75041	2	+	0	0.175758	0.147771	0.180354	0.037845	0.643158	NA
75288	75547	260	+	0.251831	28.0983	27.7484	16.2455	24.4166	79.0847	K8
75715	75721	7	+	0.0226399	0.0124815	0.696051	8.90662	8.16428	50.5362	K8.1
77306	77357	52	+	0.0226399	0.0566751	0.143723	0.327408	0.201883	0.222575	ORF54
77475	77485	11	+	0	0.073656	0.114961	0.249646	0.189301	0.446796	ORF53
81864	81912	49	+	0.0679198	1.33937	3.0552	4.01455	7.63412	6.3639	ORF57
82668	82685	18	+	0	0.11335	0.0636378	0.108173	0.164082	0.603469	NA
85351	85356	6	+	0.52351	0.198471	0.0657042	0.0804565	0.063075	0.0921149	NA
85732	85768	37	+	0.203759	0.218934	0.289512	0.404977	0.794995	2.38901	NA
86002	86090	89	+	0.472337	0.185989	0.581006	0.546449	0.567838	1.64624	NA
89365	89376	12	+	0.426748	0.240415	0.517368	0.363402	0.290232	0.297315	NA
91614	91742	129	+	1.03989	0.88677	1.16011	1.06557	1.22406	2.39035	NA
114618	114743	126	+	0.0105447	0.368496	0.295627	0.43847	0.479522	0.917856	ORF67A
115536	115540	5	+	0.111649	0.17924	0.172484	0.152637	0.265002	0.744112	NA
115708	115719	12	+	0.0331846	0.0419439	0.102647	0.399395	0.618287	1.06569	NA
116029	116035	7	+	0	0	0.207361	0.613241	0.731898	1.36496	ORF69
120396	120424	29	+	0.710832	0.637356	0.654976	0.610353	0.365944	0.385834	NA
120624	120794	171	+	0.285015	7.71192	6.23933	9.32488	12.7567	38.9867	ALT
120868	120875	8	+	0	0.263128	0.102647	0.354932	0.315429	0.716252	NA
121959	122090	132	+	1.27218	1.01732	1.3859	1.38162	0.832796	1.89667	NA
122912	123052	141	+	0.70618	0.796133	0.831593	0.468687	0.454314	0.956201	NA
128168	128179	12	+	0.0694704	3.20601	2.17229	7.83008	11.369	29.2977	K14
129601	129611	11	+	0	0.0669068	0.0800849	0.191518	0.302901	0.810316	ORF74
135163	135350	188	+	1.50633	0.877771	1.55037	0.984919	0.807664	1.45841	NA
11682	11718	37	-	0.0241905	0.29709	0.254551	0.316244	0.201862	0.231111	NA
13415	13583	169	-	0.0105447	0.234682	0.275131	0.926984	0.618395	0.679856	NA
15256	15270	15	-	0	0	0.0513235	0.138778	0.0630967	0.201604	NA
15418	15517	100	-	0.0452799	0.38446	0.80688	1.27056	1.45118	2.57818	NA
15939	15950	12	-	0	0.123582	0	0.202682	0.227157	0.119975	NA
16174	16191	18	-	0	0.0963692	0.209427	0.288527	0.302901	0.427775	NA
16393	16459	67	-	0.0679198	1.00687	1.63434	2.43044	1.51429	2.04975	NA
17099	17131	33	-	0.0120953	0.185989	0.279264	0.283139	0.49218	0.813609	NA
17374	17538	165	-	0.25214	5.76604	6.13158	7.8784	10.0706	18.4496	NA
17627	17629	3	-	0	0.853825	1.09028	1.17663	1.95605	2.50569	NA
17697	18146	450	-	41.0902	1149.17	1380.27	1785.14	2579.3	4744.8	K2
18203	18232	30	-	0.0921103	3.71057	5.52742	5.76535	4.66906	10.2976	NA
19749	19750	2	-	0	0.0669068	0.338769	0.463299	0.264991	1.02405	K3
20945	20946	2	-	0	0.213202	0.515302	0.713138	0.340703	0.826044	NA
21091	21138	48	-	0.437602	20.9893	32.8781	71.6212	74.1486	121.008	ORF70
21567	21568	2	-	0	0.289108	0.751508	0.932373	1.77947	1.22401	NA
21621	21633	13	-	0.129637	2.71843	8.07517	6.73988	15.0286	18.2406	NA
21713	21905	193	-	8.142	192.9	580.998	934.305	946.268	1240.54	K4
22033	22034	2	-	0	0	0.0821513	0	0	0.396319	K4
22494	22512	19	-	0.129637	1.15113	1.67542	2.7771	5.82986	15.4107	K4.1
22797	22974	178	-	1.64372	3.22524	10.5291	20.6313	18.1334	33.6387	K4.1/2
25433	25434	2	-	0	0.0566751	0.0533899	0.0415754	0.16406	0.0626086	NA
26203	26219	17	-	0.0452799	0.485329	0.515386	1.02669	0.744556	0.382541	NA
26519	26521	3	-	0.0105447	0.265378	0.852088	1.03208	1.09779	1.85504	K5
26599	26835	237	-	5.83211	106.037	169.417	233.772	160.637	199.615	K5
27156	27312	157	-	1.05942	3.78996	8.95808	8.31263	9.35034	11.9444	NA
27392	27469	78	-	1.04578	20.7663	30.3413	38.5847	52.1392	102.725	K6
27567	27569	3	-	0.122194	1.51041	1.34904	0.455022	1.33757	1.79407	K6
27660	27717	58	-	0.18267	3.56674	4.76731	3.26253	6.49835	10.316	K6
27817	27877	61	-	2.86411	0.666819	0.899279	0.285833	0.618319	0.790992	K6
28947	29005	59	-	0.289667	1.7985	1.65484	0.185936	0.0378559	5.81195	AS_PAN
31528	31535	8	-	0.071021	0.20747	0.985479	2.56094	3.86139	23.5018	ORF17.5
60045	60049	5	-	0.0120953	0.0544254	0.0554564	0.119338	0.239728	0.429422	ORF39
67542	67551	10	-	0.0210893	0.289108	0.21356	0.274669	0.542619	1.06929	NA
67915	67927	13	-	0.0210893	0.106601	0.287445	0.496791	0.492213	0.763435	NA
68061	68106	46	-	0.0784644	0.47858	0.726879	1.29597	1.17354	2.04646	NA
68485	68486	2	-	0	0.0147312	0	0.033299	0.0126258	0	ORF45
68595	68681	87	-	0.826513	4.14822	2.12096	11.6751	7.71029	13.5829	ORF45
68948	68949	2	-	0	0	0.0636378	0	0	0.137349	NA
69240	69245	6	-	0.0120953	0.269877	0.683653	1.1901	1.51415	5.25895	ORF46
69592	69600	9	-	0.0120953	0.242664	0.096532	0.405171	0.328088	1.29515	NA
69769	69817	49	-	0.0468305	3.35804	4.09399	9.20323	7.63416	17.3076	ORF47
71125	71291	167	-	1.03368	4.43835	6.72051	11.2377	6.94041	11.7923	ORF48
72445	72449	5	-	0.0210893	0	0.139674	0.38573	1.57735	1.22925	ORF49
73968	73977	10	-	0	0.081638	0.248436	0.307968	0.302923	0.28683	NA
74260	74286	27	-	0.236944	0.368496	0.453814	0.893492	0.807566	1.50919	NA
74350	74508	159	-	0.251831	11.2668	16.9693	29.5483	26.6244	63.0753	NA
77041	77068	28	-	0.170575	1.37333	2.19898	3.45963	8.92128	33.414	ORF52
77161	77251	91	-	0.0452799	0.520524	1.17019	2.07262	2.80137	7.75281	ORF52
77507	77510	4	-	0.0241905	0.0124815	0.0657042	0.252534	0.391184	0.904078	ORF53
84492	84548	57	-	0.212753	0.653104	0.757623	0.990695	1.17366	2.09169	NA
84900	84927	28	-	0.0921103	0.104351	0.26075	0.394006	1.06006	1.74884	NA
84990	85209	220	-	7.27331	34.7727	84.5949	104.709	225.993	398.781	K9
85487	85501	15	-	0.446596	0.742724	1.31004	0.940649	0.706668	2.85123	K9
86312	86318	7	-	0.0694704	0.188239	0.166285	0.191518	1.72878	0.966686	NA
86594	86595	2	-	0	0	0.0143807	0	0.0883267	0.166855	NA
89062	89073	12	-	0.0437292	0.704263	1.01432	1.30983	1.37535	2.49161	K10
91213	91278	66	-	4.93923	2.23739	3.24612	4.56966	2.75089	3.03936	K10.5
91529	91531	3	-	0.193215	0.161026	0.19298	0.263504	0.21452	0.439907	K10.5
91674	91679	6	-	0.304864	0.429671	0.650927	0.774154	0.618265	1.40464	K10.5
92907	92917	11	-	0.392322	0.224451	0.388026	0.33299	0.201916	0.15637	NA
93232	93261	30	-	0.493427	0.428654	0.390092	0.516232	0.138787	0.354681	NA
93868	93871	4	-	0.107307	0.217701	0.242321	0.408058	0.265013	0.457281	NA
94020	94123	104	-	3.64441	3.04455	4.82542	8.20234	5.89322	4.45314	K11
94636	94662	27	-	0.0120953	0.0544254	0.209427	0.127614	0.454324	1.66227	K11
95527	95528	2	-	0	0	0.0554564	0.119338	0.302847	0.182583	ORF58
95627	95644	18	-	0.123744	0.661303	11.82	28.3388	48.391	15.1541	ORF58
96194	96217	24	-	0.0589257	0.222201	0.546214	1.98158	1.61545	3.18555	NA
96398	96413	16	-	0.0769138	0	0.394309	1.13486	1.38825	3.0738	NA
96601	96621	21	-	0.824031	2.81705	49.7911	121.334	136.191	394.579	ORF59
97659	97662	4	-	0	0	0.0657042	0.105479	0.0631184	0.354681	ORF60
98801	98812	12	-	0	0.0272127	0.0369428	0.0721802	0.126172	0.292073	NA
100137	100148	12	-	0.0105447	0.0272127	0.229923	0.293916	0.441644	1.31613	ORF61
100206	100208	3	-	0	0.0147312	0.0657042	0.0527396	0.0631075	0.154724	ORF61
101543	101552	10	-	0.0573751	0.146295	0.10678	0.208071	0.138787	0.182583	ORF62
110901	110908	8	-	0.116301	0.133814	0.0800849	0.363402	0.265023	0.147834	NA
111326	111388	63	-	0.217405	0.572699	0.587289	0.882521	0.580572	0.688392	NA
114478	114514	37	-	0.132738	2.99179	2.53569	3.84267	4.88331	12.1281	NA
115115	115118	4	-	0.111649	0.20747	0.250503	0.166495	0.201927	0.429422	ORF67A
115326	115459	134	-	3.40747	3.98966	5.42271	7.47496	5.43867	7.4188	NA
116788	116892	105	-	0.120643	0.221184	0.505054	1.17394	1.6279	2.53654	NA
117517	117527	11	-	0	0.0396942	0.104713	0.0554339	0.0757117	0.28683	NA
117578	117586	9	-	0.0331846	0.141796	0.0719035	0.0804565	0.366009	0.137349	NA
117745	117909	165	-	0.458691	1.67739	1.97319	2.10034	5.35069	6.96018	NA
119199	119204	6	-	0.0210893	0.0771386	0.234055	0.288721	0.73193	2.34542	NA
119499	119503	5	-	0.0241905	0.0521756	0.129342	0.338572	0.227113	0.648401	NA
121736	121907	172	-	0.897844	1.08502	1.06763	1.27075	1.14832	1.51444	NA
122740	122896	157	-	1.15433	1.85293	1.37582	1.16566	1.37563	2.01336	NA
123431	123523	93	-	0.400075	0.891269	0.718614	0.799177	1.0348	1.4692	ORF71
123900	123902	3	-	0	0.024963	0.0287614	0.0138585	0.012615	0.182583	NA
124055	124294	240	-	23.4119	42.9567	46.0642	27.4303	45.7168	131.514	ORF72
124967	124968	2	-	0.0226399	0.0294624	0.0123143	0.0527396	0.0630967	0.170451	NA
125103	125112	10	-	0.13584	0.167776	0.164303	0.330296	0.201938	0.382541	NA
126350	126467	118	-	1.55905	2.14059	1.95708	2.66142	2.89027	3.93161	NA
126533	126552	20	-	0.277572	0.178007	0.205378	0.32202	0.504839	1.03454	NA
126623	126626	4	-	0.102655	0.121332	0.0719035	0.185936	0.265056	0.210443	NA
126793	126963	171	-	3.03003	4.33255	4.98188	5.43621	5.79323	8.26118	NA
127928	127934	7	-	0.0105447	1.62521	1.82947	2.21121	3.55831	5.82438	ORF73
128194	128233	40	-	17.0916	9.324	9.97422	7.84894	6.99072	17.1496	ORF73
134660	134709	50	-	0.445045	0.200721	0.254551	0.812842	0.416382	0.938827	NA
134983	135074	92	-	4.21196	1.19409	1.99575	2.71897	2.03157	3.25114	ORF75
137408	137612	205	-	0.88885	0.862824	1.23202	1.33466	1.02217	1.39251	K15
