# Supplementary material for: The landscape of transcription initiation across latent and lytic KSHV genomes
Source: PLoS Pathog. 2019 Jun 12;15(6):e1007852. doi: 10.1371/journal.ppat.1007852 (PMC6590836; doi:10.1371/journal.ppat.1007852)
Supplement: S2 Table — (XLSX) [file ppat.1007852.s009.xlsx]

## Sheet: Sheet1
Primer name	Sequence
RAMPAGE_NextSeq_RT1	5′-CTACACGAGCTCTTCCGATGAACCGCTCTTCCGATCT(N)15-3'
RAMPAGE_NextSeq_TS6	5’-CTACACGACGCTCTTCCGATCTTGATCArGrGrG-3’
RAMPAGE_NextSeq_TS9	5’-CTACACGACGCTCTTCCGATCTTTCCAGrGrGrG-3’
RAMPAGE_NextSeq_TS12	5’-CTACACGACGCTCTTCCGATCTTTAACGrGrGrG-3’
RAMPAGE_NextSeq_TS13	5’-CTACACGACGCTCTTCCGATCTGAGTGCrGrGrG-3’
RAMPAGE_NextSeq_TS16	5’-CTACACGACGCTCTTCCGATCTATGCGTrGrGrG-3’
RAMPAGE_NextSeq_TS20	5’-CTACACGACGCTCTTCCGATCTATAGAGrGrGrG-3’
RAMPAGE_NextSeq_F	5’-AATGATACGGCGACCACCGAGATCTACACTCTTTCCCTACACGACGCTCTTCCG-3’
RAMPAGE_NextSeq_R	5′-CAAGCAGAAGACGGCATACGAGATCGGTCTCGGCATTCCTGCTGAACCGCTCTTCCGATCT-3'
Internal_ORF6_promoter	5'-CCGCTCGAGCTTCAGTTTGCATGCAACGTATACTGGCAGGCGCCGTGCCCGGTTTTTCTGACCCTTTACTACAAGTCACTGCTGACGGTCATACAGGACATATGTCTGACGTCATGTATGATGTACGAGCAGGACAACCCGGCCGTGGGAATTGTACCATCCGAGTGGCTTAAAATGCACTTTCAGACAATGTGGACCAACTTCAAGGGTGCCTGCTTCGACAAAGGAGCAATCACGGGCGGGGAACTAAAAATAGTCCACCAGTCCATGTTCTGTGACCAAGCTTGGG-3'
Internal_ORF32_promoter	5'-CCGCTCGAGCACCGTTTGGCCCACGTGGTGCTGCCTAGGACCTTTCTGCTGCATCACGCCATACCCCTGGAGCCCGAGATCATCTTTTCCACCTACACCCGGTTCAGCCGGTCGCCAGGGTCATCCCGCCGGTTGGTGGTGTGTGGGAAACGTGTCCTGCCAGGGGAGGAAAACCAACTTGCGTCTTCACCTTCTGGCTTGGCGCTTAGCCTGCCTCTGTTTTCCCACGATGGGAACTTTCATCCATTTGACATCTCGGTACTGCGCATTTCCTGCCCTGGTTCTAATCTTAGTCTTACTGTCAGATTTCTCTATCTAAAGCTTGGG-3'
As-miR_promoter	5'-CCGCTCGAGTTGTCACCCCAGCGCTAGAATGGAATTTTCATTATTGAGCAATTTGGGCACCCTGGGCACGATAACCATACATGGATACACGGGTTCCAAATATGCAAAGTAGACACTAAGGTACCATTTGGCATATTTGGACGTCCTGGGCAGGTTAGCTACCCACCAGAATATATGGGACTCTGGGCAGGATAGCCACCCAAAGCTTGGG-3'
ORF6I_Primers	CCGCTCGAGCTTCAGTTT
ORF6I_Primers	CCCAAGCTTGGTCACAGAA
ORF6I_inverted_Primers	CCCAAGCTTCTTCAGTTTGCATGCAAC
ORF6I_inverted_Primers	CCGCTCGAGGGTCACAGAACATGGAC
ORF32I_Primers	CCGCTCGAGCACCGTTTGG
ORF32I_Primers	CCCAAGCTTTAGATAGAGAA
ORF32I_inverted_Primers	CCCAAGCTTCACCGTTTGGCCCACGT
ORF32I_inverted_Primers	CCGCTCGAGTAGATAGAGAAATCTGA
As_miR_Primers	CCGCTCGAGTTGTCACCC
As_miR_Primers	CCCAAGCTTTGGGTGGCTA
As_miR_inverted_Primers	CCCAAGCTTTTGTCACCCCAGCGCTA
As_miR_inverted_Primers	CCGCTCGAGTGGGTGGCTATCCTGC
